# Supplementary material for: Improvement of Stress Resistance of Microencapsulated Lactobacillus plantarum by Emulsion Electrospinning
Source: Foods. 2024 Jun 17;13(12):1897. doi: 10.3390/foods13121897 (PMC11203365; doi:10.3390/foods13121897)
Supplement: Supplementary file 1 [file foods-13-01897-s001.zip]

Archive with 1 entries (1 files):
- foods-3031902-supplementary.pdf
